# Supplementary material for: Contribution of NKT cells to the immune response and pathogenesis triggered by respiratory viruses
Source: Virulence. 2020 May 28;11(1):580–93. doi: 10.1080/21505594.2020.1770492 (PMC7549913; doi:10.1080/21505594.2020.1770492)
Supplement: Supplemental Material [file KVIR_A_1770492_SM9102.zip]

Archive with 5 entries (5 files):
- Supp Fig 1.tiff
- Supp Fig 2.tiff
- Supp Fig 3.tiff
- Supp Fig 4.tiff
- Suppl captions.docx
